# Supplementary material for: Dexmedetomidine-Induced Aortic Contraction Involves Transactivation of the Epidermal Growth Factor Receptor in Rats
Source: Int J Mol Sci. 2022 Apr 13;23(8):4320. doi: 10.3390/ijms23084320 (PMC9024600; doi:10.3390/ijms23084320)
Supplement: Supplementary file 1 [file ijms-23-04320-s001.zip]

Archive with 1 entries (1 files):
- ijms-1657479-supplementary.pdf
